# Supplementary material for: Association between immune cell subtypes and membranous nephropathy: A bidirectional Mendelian randomization study
Source: Medicine (Baltimore). 2025 Jun 6;104(23):e42774. doi: 10.1097/MD.0000000000042774 (PMC12151028; doi:10.1097/MD.0000000000042774)
Supplement: Supplementary file 2 [file medi-104-e42774-s002.xlsx]

## Sheet: Sheet1
Heterogeneity and Pleiotropy Assessment in forward MR Analysis
ID	methods	pval
ebi-a-GCST90001428	MR Egger	0.2623
ebi-a-GCST90001428	Inverse variance weighted	0.346298
ebi-a-GCST90001428	egger_intercept	0.802934
ebi-a-GCST90001469	MR Egger	0.694369
ebi-a-GCST90001469	Inverse variance weighted	0.741649
ebi-a-GCST90001469	egger_intercept	0.542508
ebi-a-GCST90001471	MR Egger	0.489519
ebi-a-GCST90001471	Inverse variance weighted	0.176434
ebi-a-GCST90001471	egger_intercept	0.0598027
ebi-a-GCST90001477	MR Egger	3.10441e-07
ebi-a-GCST90001477	Inverse variance weighted	1.98801e-08
ebi-a-GCST90001477	egger_intercept	0.235745
ebi-a-GCST90001484	MR Egger	0.298012
ebi-a-GCST90001484	Inverse variance weighted	0.182179
ebi-a-GCST90001484	egger_intercept	0.149376
ebi-a-GCST90001491	MR Egger	0.654341
ebi-a-GCST90001491	Inverse variance weighted	0.649038
ebi-a-GCST90001491	egger_intercept	0.373449
ebi-a-GCST90001495	MR Egger	0.431303
ebi-a-GCST90001495	Inverse variance weighted	0.513542
ebi-a-GCST90001495	egger_intercept	0.679984
ebi-a-GCST90001595	MR Egger	0.727437
ebi-a-GCST90001595	Inverse variance weighted	0.508324
ebi-a-GCST90001595	egger_intercept	0.323734
ebi-a-GCST90001607	MR Egger	0.000117742
ebi-a-GCST90001607	Inverse variance weighted	0.000138664
ebi-a-GCST90001607	egger_intercept	0.569245
ebi-a-GCST90001621	MR Egger	0.173577
ebi-a-GCST90001621	Inverse variance weighted	0.155456
ebi-a-GCST90001621	egger_intercept	0.268664
ebi-a-GCST90001678	MR Egger	8.26148e-05
ebi-a-GCST90001678	Inverse variance weighted	0.000170002
ebi-a-GCST90001678	egger_intercept	0.779933
ebi-a-GCST90001696	MR Egger	1.06747e-18
ebi-a-GCST90001696	Inverse variance weighted	3.93716e-18
ebi-a-GCST90001696	egger_intercept	0.921312
ebi-a-GCST90001699	MR Egger	0.790667
ebi-a-GCST90001699	Inverse variance weighted	0.855045
ebi-a-GCST90001699	egger_intercept	0.698213422660194
ebi-a-GCST90001707	MR Egger	0.36392
ebi-a-GCST90001707	Inverse variance weighted	0.319535
ebi-a-GCST90001707	egger_intercept	0.318217
ebi-a-GCST90001709	MR Egger	0.0602431
ebi-a-GCST90001709	Inverse variance weighted	0.0924759
ebi-a-GCST90001709	egger_intercept	0.989729
ebi-a-GCST90001728	MR Egger	0.311191
ebi-a-GCST90001728	Inverse variance weighted	0.41625
ebi-a-GCST90001728	egger_intercept	0.77033
ebi-a-GCST90001779	MR Egger	0.0289772
ebi-a-GCST90001779	Inverse variance weighted	0.037302
ebi-a-GCST90001779	egger_intercept	0.569245
ebi-a-GCST90001797	MR Egger	0.206429
ebi-a-GCST90001797	Inverse variance weighted	0.277136
ebi-a-GCST90001797	egger_intercept	0.836651
ebi-a-GCST90001856	MR Egger	0.910263
ebi-a-GCST90001856	Inverse variance weighted	0.931546
ebi-a-GCST90001856	egger_intercept	0.620012
ebi-a-GCST90001862	MR Egger	0.0284947
ebi-a-GCST90001862	Inverse variance weighted	0.0057785
ebi-a-GCST90001862	egger_intercept	0.19202237436182
ebi-a-GCST90001863	MR Egger	0.7267
ebi-a-GCST90001863	Inverse variance weighted	0.61525
ebi-a-GCST90001863	egger_intercept	0.235492
ebi-a-GCST90001869	MR Egger	0.539871
ebi-a-GCST90001869	Inverse variance weighted	0.525758
ebi-a-GCST90001869	egger_intercept	0.308103
ebi-a-GCST90001870	MR Egger	0.878441
ebi-a-GCST90001870	Inverse variance weighted	0.920454
ebi-a-GCST90001870	egger_intercept	0.718904
ebi-a-GCST90001877	MR Egger	0.191536
ebi-a-GCST90001877	Inverse variance weighted	0.258449
ebi-a-GCST90001877	egger_intercept	0.757494
ebi-a-GCST90001886	MR Egger	0.912086
ebi-a-GCST90001886	Inverse variance weighted	0.920566
ebi-a-GCST90001886	egger_intercept	0.634529
ebi-a-GCST90001887	MR Egger	0.136277
ebi-a-GCST90001887	Inverse variance weighted	0.189543
ebi-a-GCST90001887	egger_intercept	0.813206912427754
ebi-a-GCST90001889	MR Egger	0.646902
ebi-a-GCST90001889	Inverse variance weighted	0.743933
ebi-a-GCST90001889	egger_intercept	0.89196
ebi-a-GCST90001892	MR Egger	0.88915
ebi-a-GCST90001892	Inverse variance weighted	0.900449
ebi-a-GCST90001892	egger_intercept	0.559178
ebi-a-GCST90001900	MR Egger	0.784411
ebi-a-GCST90001900	Inverse variance weighted	0.531505
ebi-a-GCST90001900	egger_intercept	0.320386
ebi-a-GCST90001902	MR Egger	0.98126
ebi-a-GCST90001902	Inverse variance weighted	0.917164
ebi-a-GCST90001902	egger_intercept	0.20334
ebi-a-GCST90001925	MR Egger	0.819577
ebi-a-GCST90001925	Inverse variance weighted	0.85841
ebi-a-GCST90001925	egger_intercept	0.57803
ebi-a-GCST90001929	MR Egger	0.758913
ebi-a-GCST90001929	Inverse variance weighted	0.882087
ebi-a-GCST90001929	egger_intercept	0.987557
ebi-a-GCST90001988	MR Egger	0.00099733
ebi-a-GCST90001988	Inverse variance weighted	0.000147081
ebi-a-GCST90001988	egger_intercept	0.23581
ebi-a-GCST90001991	MR Egger	0.00112377
ebi-a-GCST90001991	Inverse variance weighted	0.00014582
ebi-a-GCST90001991	egger_intercept	0.223734
ebi-a-GCST90002000	MR Egger	0.93082
ebi-a-GCST90002000	Inverse variance weighted	0.931715
ebi-a-GCST90002000	egger_intercept	0.466902
ebi-a-GCST90002001	MR Egger	3.37939e-06
ebi-a-GCST90002001	Inverse variance weighted	2.80452e-07
ebi-a-GCST90002001	egger_intercept	0.26623
ebi-a-GCST90002009	MR Egger	1.24622e-08
ebi-a-GCST90002009	Inverse variance weighted	5.77258e-09
ebi-a-GCST90002009	egger_intercept	0.440108
ebi-a-GCST90002023	MR Egger	0.837148
ebi-a-GCST90002023	Inverse variance weighted	0.879438
ebi-a-GCST90002023	egger_intercept	0.6419
ebi-a-GCST90002028	MR Egger	0.00317974
ebi-a-GCST90002028	Inverse variance weighted	0.00498621
ebi-a-GCST90002028	egger_intercept	0.689963
ebi-a-GCST90002057	MR Egger	3.10454e-08
ebi-a-GCST90002057	Inverse variance weighted	1.86296e-09
ebi-a-GCST90002057	egger_intercept	0.364372
ebi-a-GCST90002069	MR Egger	0.118002
ebi-a-GCST90002069	Inverse variance weighted	0.0429297
ebi-a-GCST90002069	egger_intercept	0.209708
ebi-a-GCST90002091	MR Egger	0.989512
ebi-a-GCST90002091	Inverse variance weighted	0.982454
ebi-a-GCST90002091	egger_intercept	0.346938
ebi-a-GCST90002095	MR Egger	0.804802
ebi-a-GCST90002095	Inverse variance weighted	0.623848
ebi-a-GCST90002095	egger_intercept	0.146795
ebi-a-GCST90002096	MR Egger	0.79381
ebi-a-GCST90002096	Inverse variance weighted	0.553539
ebi-a-GCST90002096	egger_intercept	0.128651
ebi-a-GCST90002112	MR Egger	4.5684e-05
ebi-a-GCST90002112	Inverse variance weighted	4.2009e-07
ebi-a-GCST90002112	egger_intercept	0.158353
ebi-a-GCST90002116	MR Egger	1.82054e-21
ebi-a-GCST90002116	Inverse variance weighted	4.58387e-22
ebi-a-GCST90002116	egger_intercept	0.564126
