# Supplementary material for: Association between immune cell subtypes and membranous nephropathy: A bidirectional Mendelian randomization study
Source: Medicine (Baltimore). 2025 Jun 6;104(23):e42774. doi: 10.1097/MD.0000000000042774 (PMC12151028; doi:10.1097/MD.0000000000042774)
Supplement: Supplementary file 3 [file medi-104-e42774-s003.xlsx]

## Sheet: Sheet1
Heterogeneity and Pleiotropy Assessment in reverse MR Analysis
ID	methods	pval
ebi-a-GCST90001595	MR Egger	0.436917
ebi-a-GCST90001595	Inverse variance weighted	0.423578
ebi-a-GCST90001595	egger_intercept	0.282367
ebi-a-GCST90001728	MR Egger	0.542454
ebi-a-GCST90001728	Inverse variance weighted	0.519489
ebi-a-GCST90001728	egger_intercept	0.242844
ebi-a-GCST90001779	MR Egger	0.222897
ebi-a-GCST90001779	Inverse variance weighted	0.255447
ebi-a-GCST90001779	egger_intercept	0.68745
ebi-a-GCST90001886	MR Egger	0.0920089
ebi-a-GCST90001886	Inverse variance weighted	0.0993928
ebi-a-GCST90001886	egger_intercept	0.460142
ebi-a-GCST90002009	MR Egger	1.11624e-36
ebi-a-GCST90002009	Inverse variance weighted	7.25354e-40
ebi-a-GCST90002009	egger_intercept	0.148235
ebi-a-GCST90002112	MR Egger	1.58069e-15
ebi-a-GCST90002112	Inverse variance weighted	7.02646e-16
ebi-a-GCST90002112	egger_intercept	0.360922
